# Supplementary material for: Response of glyphosate-resistant and susceptible biotypes of Echinochloa colona to low doses of glyphosate in different soil moisture conditions
Source: PLoS One. 2020 May 20;15(5):e0233428. doi: 10.1371/journal.pone.0233428 (PMC7239466; doi:10.1371/journal.pone.0233428)
Supplement: S1 Data — (XLSX) [file pone.0233428.s001.xlsx]

## Sheet: Study 1
Replications	RUN	Glyphosate Doses (treatments )	height	Leaves	Tillers	inflorescence	seed production	Biomass
1	1	0	66	108	47	36	12587	24.93
1	1	5	67	157	84	86	11464.3	44.43
1	1	10	75	97	57	54	11604	37.51
1	1	20	72	186	70	74	8098.9	37.21
1	1	40	73	152	81	49	10603.7	33.46
1	1	80	71.5	213	112	76	10875	28.5
1	1	800	0	0	0	0	0	0
2	1	0	61	136	74	69	7521.01	36.59
2	1	5	73	148	91	98	18000	40.2
2	1	10	83.5	113	56	55	6417.72	27.92
2	1	20	73	283	135	121	27221.6	51.14
2	1	40	77.5	200	108	98	13274.7	42.1
2	1	80	72	125	43	31	25017.9	18.09
2	1	800	0	0	0	0	0	0
3	1	0	72	147	77	66	16714.3	36.51
3	1	5	77	173	87	79	13445.5	41.3
3	1	10	77.5	278	157	165	15403.8	62.56
3	1	20	78	187	121	114	40007.1	45.18
3	1	40	70	141	69	38	16253.3	32.39
3	1	80	71	143	73	45	35123.6	36.73
3	1	800	0	0	0	0	0	0
4	1	0	69	135	59	56	25350.8	28.37
4	1	5	78.5	127	65	91	21238.6	41.41
4	1	10	82	261	136	120	19008.3	47.03
4	1	20	75.5	190	76	76	21058.4	37.65
4	1	40	68	208	106	97	35389.8	49.74
4	1	80	73	209	106	85	11054.1	51.71
4	1	800	0	0	0	0	0	0
5	1	0	70	140	65	59	13906.9	29.76
5	1	5	81	239	104	60	13664.3	30.94
5	1	10	71	213	95	82	14547.7	42.25
5	1	20	78	108	71	60	11625	29.64
5	1	40	76	153	86	65	10383.8	36.17
5	1	80	75.5	123	48	54	11929.6	16.17
5	1	800	0	0	0	0	0	0
6	1	0	68	121	73	66	11679	35.77
6	1	5	74	255	166	146	29840.2	57.22
6	1	10	77	136	60	54	33839.2	33.47
6	1	20	67.5	98	67	61	12092	28.7
6	1	40	70.5	156	83	49	9053.73	34.15
6	1	80	82	149	72	34	7195.7	32.7
6	1	800	0	0	0	0	0	0
7	1	0	71	79	35	26	22189.7	23.86
7	1	5	85	212	96	88	22302.8	45.06
7	1	10	79	212	100	85	6859.6	39.97
7	1	20	76	177	120	116	7327.53	47.95
7	1	40	69	137	66	51	7320.75	31.6
7	1	80	80	133	56	31	19761.9	20.95
7	1	800	0	0	0	0	0	0
8	1	0	71.5	161	82	83	6407.08	41.47
8	1	5	75	308	211	198	16494.6	61.56
8	1	10	84	215	121	97	10227.3	45.53
8	1	20	65	117	78	95	8032.54	44.55
8	1	40	75	159	92	59	7777.43	40.91
8	1	80	75.5	105	54	32	16873.1	21.23
8	1	800	0	0	0	0	0	0
9	1	0	75	148	61	45	16014.1	29.32
9	1	5	77	154	84	86	17870.4	44.38
9	1	10	76	166	72	53	29717	31.7
9	1	20	73.5	153	75	44	7349.21	37.55
9	1	40	77	177	95	72	9132.74	46.28
9	1	80	71.5	130	53	42	14494.6	24
9	1	800	0	0	0	0	0	0
10	1	0	70	126	91	114	3500	47.1
10	1	5	74	112	65	84	7668.64	43.22
10	1	10	74.5	160	75	77	3996.87	34.01
10	1	20	78	143	59	74	8558.38	26.46
10	1	40	66	142	80	95	7119.72	48.8
10	1	80	78	292	134	126	17302.3	53.69
10	1	800	0	0	0	0	0	0
1	2	0	60	63	48	46	6917.96	9.5
1	2	5	63.5	63	58	55	3781.13	12.86
1	2	10	63	58	50	47	6663.46	11.62
1	2	20	70	60	43	40	4980.69	25.58
1	2	40	54	78	58	54	4443.51	10.5
1	2	80	60	68	82	72	6000	21.56
1	2	800	0	0	0	0	0	0
2	2	0	56	58	46	44	3057.69	7.94
2	2	5	69	89	67	61	1200	16.8
2	2	10	77	60	54	50	4715.95	25.14
2	2	20	62	53	63	59	5270.59	10.16
2	2	40	44	49	42	39	5637.01	5.96
2	2	80	58.5	84	62	55	7088.71	11.7
2	2	800	0	0	0	0	0	0
3	2	0	53	64	42	41	7542.86	10.84
3	2	5	72.5	70	66	74	14754.5	21.32
3	2	10	68	56	53	50	10887.1	20.84
3	2	20	67	50	42	39	13564	10.88
3	2	40	73	61	73	66	17650.2	23.48
3	2	80	51	90	62	56	3482.14	7.92
3	2	800	0	0	0	0	0	0
4	2	0	55	70	57	54	3773.76	10.78
4	2	5	82	115	105	101	4101.56	42.7
4	2	10	74	94	82	73	4746.99	27.74
4	2	20	74	63	58	54	9782.61	20.98
4	2	40	75	84	77	72	10328.4	23.9
4	2	80	58	52	45	44	9853.85	10.06
4	2	800	0	0	0	0	0	0
5	2	0	58	77	60	58	9093.75	10.06
5	2	5	75	98	88	81	6616.44	27.38
5	2	10	77	75	60	57	11826.1	22.88
5	2	20	76	64	96	83	8387.54	39.54
5	2	40	75.5	50	43	40	4921.88	12.26
5	2	80	66	66	55	49	3466.67	10.6
5	2	800	0	0	0	0	0	0
6	2	0	63.5	66	44	43	8371.54	13.5
6	2	5	76.5	82	74	70	5308.64	24
6	2	10	73.5	56	54	49	5209.88	19.02
6	2	20	75.5	85	73	66	9860.66	23.74
6	2	40	62	87	62	60	12973	15.54
6	2	80	56.125	62	60	51	7826.09	11.06
6	2	800	0	0	0	0	0	0
7	2	0	60	39	35	30	6387.93	6.81
7	2	5	78.5	96	110	100	2909.7	34.81
7	2	10	76	78	64	62	3732.9	19.92
7	2	20	60.5	54	38	36	3267.69	10.01
7	2	40	77	50	58	55	4833.33	24.45
7	2	80	49	85	84	80	3060.24	9.74
7	2	800	0	0	0	0	0	0
8	2	0	41.5	37	34	30	8451.36	4.87
8	2	5	59	41	44	36	8451.61	11.78
8	2	10	73	59	82	70	4509.8	30.8
8	2	20	55	44	35	18	8234.48	9.99
8	2	40	53	32	38	29	7060	6.99
8	2	80	59	27	32	22	3627.91	6.68
8	2	800	0	0	0	0	0	0
9	2	0	67	66	60	60	3352.94	12.23
9	2	5	64	51	46	39	3235.49	12.82
9	2	10	62	48	51	44	8480.57	11.4
9	2	20	48.5	56	49	36	4688.17	9.13
9	2	40	59	42	39	30	3478.6	9.57
9	2	80	44	95	84	49	4876.33	12.51
9	2	800	0	0	0	0	0	0
10	2	0	59.5	68	53	45	4326.09	13.99
10	2	5	60.5	35	47	38	4950.94	13.14
10	2	10	58	42	41	28	5856.66	8.78
10	2	20	63.5	68	48	42	3428.57	12.79
10	2	40	60	61	49	44	4608.7	13.03
10	2	80	52.5	54	38	32	4814.81	8.73
10	2	800	0	0	0	0	0	0
