# Supplementary material for: Response of glyphosate-resistant and susceptible biotypes of Echinochloa colona to low doses of glyphosate in different soil moisture conditions
Source: PLoS One. 2020 May 20;15(5):e0233428. doi: 10.1371/journal.pone.0233428 (PMC7239466; doi:10.1371/journal.pone.0233428)
Supplement: S2 Data — (XLSX) [file pone.0233428.s002.xlsx]

## Sheet: Sheet1
Replication	Populations	water	treatment	height	Leaves	Tillers	inflorescence	Seed production	biomass
1	susceptible	0.5	0	36	60	21	31	5933.4	3.27
2	susceptible	0.5	0	42	42	19	32	6707.2	3.32
3	susceptible	0.5	0	43	66	20	35	7250	3.22
4	susceptible	0.5	0	36	48	19	33	7510	3.53
5	susceptible	0.5	0	38	57	21	35	6543	3.61
6	susceptible	0.5	0	38	67	21	37	6432.3	3.49
1	susceptible	0.5	2.5	36.5	67	23	34	9710.4	3.6
2	susceptible	0.5	2.5	37	71	22	36	8386.2	3.53
3	susceptible	0.5	2.5	39	63	21	38	6531	3.81
4	susceptible	0.5	2.5	43	68	23	35	7404	3.23
5	susceptible	0.5	2.5	38	49	19	37	6547	4.61
6	susceptible	0.5	2.5	45	56	21	33	7213	3.23
1	susceptible	0.5	5	39	105	26	42	9324	5.41
2	susceptible	0.5	5	43	84	23	39	8332	5.33
3	susceptible	0.5	5	44	95	22	37	8211.8	5.94
4	susceptible	0.5	5	44	83	24	39	8187.6	5.81
5	susceptible	0.5	5	45	59	23	39	7564	5.62
6	susceptible	0.5	5	46	58	24	33	7658	5.93
1	susceptible	0.5	10	49	89	25	41	10815.4	6.41
2	susceptible	0.5	10	47	124	26	39	8396	6.64
3	susceptible	0.5	10	47	77	24	41	9840	6.14
4	susceptible	0.5	10	43	78	25	41	7746	6.02
5	susceptible	0.5	10	43	62	28	44	8785	6.61
6	susceptible	0.5	10	46	84	26	45	9854	5.82
1	susceptible	0.5	20	46	82	27	45	11472	6.63
2	susceptible	0.5	20	53	87	24	41	9364.8	6.73
3	susceptible	0.5	20	45	84	28	46	11089.6	6.53
4	susceptible	0.5	20	48	89	27	43	10910	6.21
5	susceptible	0.5	20	50	102	24	41	10767	6.91
6	susceptible	0.5	20	51	74	28	43	10345	7.99
1	susceptible	0.5	800	0	0	0	0	0	0
2	susceptible	0.5	800	0	0	0	0	0	0
3	susceptible	0.5	800	0	0	0	0	0	0
4	susceptible	0.5	800	0	0	0	0	0	0
5	susceptible	0.5	800	0	0	0	0	0	0
6	susceptible	0.5	800	0	0	0	0	0	0
1	susceptible	1	0	43	70	23	53	14270.2	9.13
2	susceptible	1	0	41	95	27	50	13140	8.51
3	susceptible	1	0	47.5	97	25	54	16417.2	9.4
4	susceptible	1	0	54	99	21	58	14566.4	8.53
5	susceptible	1	0	50	117	25	55	14336	10.93
6	susceptible	1	0	49	103	24	57	16520.6	9.93
1	susceptible	1	2.5	52	96	29	53	14529	9.62
2	susceptible	1	2.5	48	100	27	55	13966.4	10.63
3	susceptible	1	2.5	47	87	23	58	15998.4	10.22
4	susceptible	1	2.5	45	94	25	56	16816	11.82
5	susceptible	1	2.5	51	88	25	58	16352	9.55
6	susceptible	1	2.5	51	109	28	51	14371	9.93
1	susceptible	1	5	61	150	33	67	19175.4	14.93
2	susceptible	1	5	56	121	29	62	20285.6	13.23
3	susceptible	1	5	56	116	32	60	25397	15.43
4	susceptible	1	5	55	140	31	61	21584	14.3
5	susceptible	1	5	56	138	36	66	19874	15.32
6	susceptible	1	5	52	74	34	69	22169	13.63
1	susceptible	1	10	54	107	32	57	21215.2	8.43
2	susceptible	1	10	57	123	32	64	19954.8	14.93
3	susceptible	1	10	52	116	34	58	19942	10.29
4	susceptible	1	10	54	123	27	65	25112	13.74
5	susceptible	1	10	55	118	33	63	21341	13.14
6	susceptible	1	10	51	118	38	60	19234	8.67
1	susceptible	1	20	55	114	32	57	15459.2	11.61
2	susceptible	1	20	47	103	29	58	15320.8	9.8
3	susceptible	1	20	53	108	28	58	18627.2	11.66
4	susceptible	1	20	52	105	27	62	17880	10.76
5	susceptible	1	20	49	129	31	56	19872	10.96
6	susceptible	1	20	48	97	25	60	17652	9.57
1	susceptible	1	800	0	0	0	0	0	0
2	susceptible	1	800	0	0	0	0	0	0
3	susceptible	1	800	0	0	0	0	0	0
4	susceptible	1	800	0	0	0	0	0	0
5	susceptible	1	800	0	0	0	0	0	0
6	susceptible	1	800	0	0	0	0	0	0
1	resistant	0.5	0	35	35	12	17	4243.2	3.32
2	resistant	0.5	0	36	120	15	21	5811	3.02
3	resistant	0.5	0	34	72	14	19	5107.4	3.46
4	resistant	0.5	0	38	40	15	23	5669.4	3.24
5	resistant	0.5	0	35	22	14	17	5136	3.64
6	resistant	0.5	0	39	40	15	21	5217	3.36
1	resistant	0.5	2.5	36	59	15	22	3825.4	3.83
2	resistant	0.5	2.5	37	62	18	24	4929.6	3.28
3	resistant	0.5	2.5	40	59	16	19	6198	3.99
4	resistant	0.5	2.5	38.5	61	15	21	5665	4.12
5	resistant	0.5	2.5	40	56	14	19	5432	3.51
6	resistant	0.5	2.5	38	63	19	20	5678	4.16
1	resistant	0.5	5	44	64	21	20	6250	5.33
2	resistant	0.5	5	41	54	18	19	8160	5.21
3	resistant	0.5	5	39	54	23	18	6600	5.68
4	resistant	0.5	5	39	90	24	23	7209	5.36
5	resistant	0.5	5	39	81	21	23	7541	5.32
6	resistant	0.5	5	41	82	20	25	7654	5.84
1	resistant	0.5	10	39	68	19	26	8664	6.06
2	resistant	0.5	10	38	60	25	23	6528	6.03
3	resistant	0.5	10	37	71	21	32	7312.2	6.36
4	resistant	0.5	10	41	78	24	27	6692	6.39
5	resistant	0.5	10	46	71	22	23	8673	6.83
6	resistant	0.5	10	40	72	23	26	8745	6.37
1	resistant	0.5	20	43	80	23	33	8210.4	6.86
2	resistant	0.5	20	42	83	26	32	9972	6.24
3	resistant	0.5	20	43.5	87	22	28	7483.4	6.76
4	resistant	0.5	20	45	72	24	31	9310	6.86
5	resistant	0.5	20	39	68	28	28	9876	7.15
6	resistant	0.5	20	42	72	22	33	9876	6.31
1	resistant	0.5	800	18	37	4	0	99	2.44
2	resistant	0.5	800	20	0	1	0	48	2.23
3	resistant	0.5	800	24	45	4	2	73	2.92
4	resistant	0.5	800	25	36	3	1	64	1.61
5	resistant	0.5	800	20	0	1	0	38	1.87
6	resistant	0.5	800	24	35	4	1	63	2.22
1	resistant	1	0	39	82	21	37	11929.2	5.9
2	resistant	1	0	42.5	94	19	37	12280.8	9.43
3	resistant	1	0	45	95	17	35	12227	9.65
4	resistant	1	0	39.7	93	16	39	12255.2	0
5	resistant	1	0	41.5	96	21	36	12541	7.03
6	resistant	1	0	47	91	24	35	11234	18.03
1	resistant	1	2.5	47.5	99	21	35	12727.2	9.02
2	resistant	1	2.5	56	125	22	34	12685	13.43
3	resistant	1	2.5	47	66	20	36	13864	5.17
4	resistant	1	2.5	43	80	21	40	11417.6	8.88
5	resistant	1	2.5	41	129	23	38	11674	10.01
6	resistant	1	2.5	37	95	21	41	14743	10.51
1	resistant	1	5	55	132	32	39	18359.2	13.83
2	resistant	1	5	47	158	31	43	19226.8	15.25
3	resistant	1	5	59	147	29	39	19776	13.62
4	resistant	1	5	59	143	27	44	18766.2	14.41
5	resistant	1	5	62	0	28	46	21654	12.43
6	resistant	1	5	50	137	31	43	21456	11.85
1	resistant	1	10	49.5	96	33	41	15358	13.12
2	resistant	1	10	47.5	104	29	39	16128	7.82
3	resistant	1	10	54	98	27	38	13442	8.98
4	resistant	1	10	53	92	25	46	16160.2	16.43
5	resistant	1	10	51	141	29	42	15643	10.83
6	resistant	1	10	52	151	27	44	17542	15.99
1	resistant	1	20	46	114	27	42	14832.8	10.05
2	resistant	1	20	50.5	73	32	38	12416	13.34
3	resistant	1	20	48	55	27	45	14728	7.61
4	resistant	1	20	48	72	28	46	16520	9.36
5	resistant	1	20	43.5	74	31	38	13567	9.94
6	resistant	1	20	55	136	34	39	14671	14.33
1	resistant	1	800	26	20	0	0	75	2
2	resistant	1	800	24	34	3	4	95	2.61
3	resistant	1	800	20	34	2	2	153	2.42
4	resistant	1	800	21	23	15	9	205	2.52
5	resistant	1	800	27	28	3	5	145	1.74
6	resistant	1	800	27	20	0	0	165	3.34
